# Supplementary material for: Chronic Fatty Acid Depletion Induces Uncoupling Protein 1 (UCP1) Expression to Coordinate Mitochondrial Inducible Proton Leak in a Human-Brown-Adipocyte Model
Source: Cells. 2022 Jun 27;11(13):2038. doi: 10.3390/cells11132038 (PMC9265531; doi:10.3390/cells11132038)
Supplement: Supplementary file 1 [file cells-11-02038-s001.zip]

Archive with 1 entries (1 files):
- cells-1779269-supplementary.pdf
